# Supplementary material for: Identification and formation mechanism of key elements of supply chain resilience: Exploration based on grounded theory and verification of SEM
Source: PLoS One. 2023 Nov 2;18(11):e0293741. doi: 10.1371/journal.pone.0293741 (PMC10621945; doi:10.1371/journal.pone.0293741)
Supplement: S1 Data — (XLSX) [file pone.0293741.s001.xlsx]

## Sheet: EFA-109
PSR1	PSR2	PSR3	PSR4	PSR5	PSR6	RER1	RER2	RER3	RER4	RER5	RER6	RER7	PER8	PAR1	PAR2	PAR3	PAR4	IRR1	IRR2	IRR3	IRR4	CAR1	CAR2	CAR3	CAR4	CAR5	KNR1	KNR2	KNR3	KNR4	KNR5	KNR6
3	3	3	4	3	3	6	2	6	7	7	6	6	5	6	5	6	6	5	5	6	4	3	2	4	2	3	6	4	7	5	6	6
5	6	4	4	5	5	5	6	5	6	5	5	5	5	3	3	2	4	6	5	6	6	6	6	6	6	5	5	4	4	6	6	6
4	4	5	4	3	5	5	6	6	6	5	5	4	5	4	3	4	4	1	2	3	3	7	7	7	7	7	5	3	6	5	6	5
7	5	7	7	5	7	4	6	5	3	4	5	4	5	7	6	7	7	4	3	5	4	5	5	5	5	6	4	3	4	4	3	3
2	2	2	2	2	3	5	3	4	5	5	6	4	5	6	5	5	7	4	4	4	4	6	5	6	6	7	5	4	5	5	5	5
5	5	4	5	4	5	4	4	5	4	5	3	4	4	2	3	2	2	7	5	5	7	3	3	3	3	3	4	4	5	3	3	5
5	5	4	6	4	5	4	5	3	4	5	4	5	6	2	2	1	1	5	6	5	6	4	3	3	5	5	3	4	3	2	2	4
1	3	1	3	2	1	3	2	2	2	2	3	3	5	5	6	6	4	6	5	6	6	5	5	4	5	5	5	5	5	5	5	5
6	6	6	5	6	6	5	5	5	6	5	4	6	6	5	4	5	4	5	6	6	5	5	5	6	5	6	7	6	6	7	6	6
5	6	5	6	4	6	4	6	5	5	3	5	5	5	5	4	6	6	4	4	3	5	3	3	2	3	3	5	4	5	5	6	4
2	3	3	2	2	3	3	3	4	3	2	3	4	3	3	3	2	3	6	6	6	7	7	5	6	4	5	6	3	5	5	6	6
5	5	5	4	4	6	5	4	4	4	4	5	5	5	4	3	2	3	6	6	6	5	6	5	5	6	5	4	5	5	4	4	4
4	4	4	3	4	4	4	5	4	5	4	3	4	3	4	3	5	4	2	2	2	1	4	4	4	4	5	5	2	5	4	5	4
3	3	2	2	3	4	4	1	5	3	4	3	4	4	5	4	4	4	6	7	5	6	4	4	4	4	5	2	6	2	3	1	3
5	5	4	6	4	5	7	4	7	7	5	6	5	6	5	6	4	4	5	6	4	4	5	6	5	6	5	2	6	3	1	2	2
4	3	5	4	4	3	5	3	6	5	4	5	5	6	4	3	4	5	4	3	4	3	5	6	5	6	5	7	4	6	6	7	7
5	6	4	5	5	4	7	4	7	6	7	6	6	5	2	3	3	3	5	4	5	5	7	7	7	5	7	5	4	4	4	5	5
5	5	5	4	6	6	5	5	6	6	6	4	6	5	4	5	5	4	3	2	4	4	5	5	4	5	5	6	4	5	5	7	6
4	4	4	3	4	4	4	5	4	4	3	5	4	4	7	7	5	6	5	6	5	6	5	5	5	5	6	5	3	5	6	4	6
6	5	6	6	6	6	6	4	6	7	7	6	6	5	5	5	5	5	6	7	7	5	6	6	6	6	6	5	3	5	6	6	4
7	5	5	7	6	5	4	3	3	5	4	4	3	4	4	4	3	5	5	6	4	4	5	5	5	5	5	5	3	5	6	5	6
7	5	6	7	5	6	6	4	6	6	6	7	5	4	2	3	2	2	5	5	6	4	6	5	5	5	6	6	4	6	6	6	6
5	5	4	5	6	4	3	5	4	2	3	3	3	3	5	6	4	5	5	6	4	5	2	3	1	2	2	4	4	4	3	4	4
5	6	6	5	4	5	5	5	5	6	5	5	5	4	5	4	6	6	6	6	6	6	5	6	4	4	4	7	5	6	7	4	5
5	5	5	5	5	6	2	6	1	1	2	1	1	2	6	5	6	5	5	5	4	4	4	5	5	4	3	6	6	7	7	6	6
5	5	6	5	6	5	2	6	1	3	1	2	3	2	4	4	4	4	6	5	6	6	4	5	4	4	3	6	2	6	6	6	5
7	6	7	7	7	7	3	4	4	3	2	2	4	3	4	5	3	3	5	5	6	5	2	3	2	3	2	6	5	6	6	5	7
4	4	4	5	4	3	6	6	6	6	6	6	6	4	4	4	3	5	5	5	5	5	7	6	5	7	5	7	5	7	6	7	7
5	4	5	4	4	5	5	1	5	4	5	5	6	5	4	4	5	4	5	5	6	6	5	5	5	5	6	5	6	5	6	5	5
5	5	5	5	5	6	3	5	3	4	2	3	3	3	5	4	4	5	2	2	2	3	5	5	5	5	6	6	4	5	6	5	7
2	3	1	3	2	1	5	7	6	5	5	5	5	4	4	3	3	3	3	3	3	2	1	2	2	1	1	4	3	5	3	4	4
4	3	3	5	4	3	5	5	5	4	5	5	6	5	5	5	5	5	5	6	5	4	6	6	6	7	6	4	5	4	4	4	3
6	6	5	7	6	7	4	6	3	4	3	4	4	5	5	4	5	4	6	5	5	7	5	4	4	4	6	5	4	5	4	5	6
6	6	6	7	6	7	2	5	2	3	3	2	2	4	6	6	7	5	5	6	4	6	6	7	7	5	6	7	5	7	6	7	6
4	4	4	3	5	3	4	1	3	4	3	5	4	4	6	7	7	6	5	5	4	6	5	6	5	4	6	4	5	3	4	5	5
4	4	4	4	5	4	7	6	5	7	6	5	6	7	7	5	6	7	4	4	5	4	2	2	2	2	1	5	5	5	6	4	5
4	3	3	4	4	4	6	5	6	6	5	6	5	6	5	4	6	6	5	4	5	5	3	2	3	2	4	5	4	4	5	6	5
7	5	6	7	5	6	6	6	6	7	6	6	6	7	5	6	6	7	6	6	6	7	7	6	6	7	6	6	4	7	6	7	6
6	6	6	5	5	5	5	5	4	4	5	5	5	5	4	5	5	5	5	5	5	5	5	5	3	5	5	5	5	5	4	4	5
5	6	6	6	6	5	7	4	6	6	7	6	5	6	6	5	6	4	6	5	6	6	7	7	7	7	7	7	5	5	5	6	5
5	3	4	3	5	4	3	4	3	5	4	3	5	4	5	4	3	5	4	6	4	3	5	5	5	5	3	5	5	5	5	4	5
5	5	4	4	4	4	5	5	4	5	5	5	5	5	5	5	4	5	5	5	5	5	4	4	5	6	6	5	6	4	4	5	5
6	5	5	5	5	5	6	6	6	5	5	7	6	6	6	6	6	5	5	5	6	5	6	6	6	5	6	5	5	5	5	4	4
2	2	2	3	5	3	5	5	5	4	5	4	5	4	5	3	5	5	3	3	5	3	2	2	2	3	5	5	3	3	5	5	5
4	4	4	4	4	3	5	4	4	5	4	4	4	4	3	4	4	5	5	5	5	5	5	5	5	5	5	5	3	5	4	5	5
5	5	5	5	5	5	4	6	6	6	6	5	4	5	5	5	5	6	6	7	6	6	5	6	6	5	5	4	5	5	5	6	5
6	6	6	6	6	6	6	6	6	6	5	6	6	5	6	6	6	7	6	6	6	6	5	5	5	6	6	6	6	6	6	6	6
5	5	5	5	6	5	5	6	6	6	5	5	4	5	5	5	5	5	5	5	5	5	5	5	5	5	5	5	5	5	5	5	5
5	5	5	5	5	5	5	5	3	5	5	5	5	5	5	5	5	4	5	5	4	4	4	5	4	5	5	5	5	5	5	5	5
7	5	6	5	6	5	6	6	6	6	5	6	6	5	5	6	5	6	4	4	6	4	5	3	4	5	5	5	5	5	5	6	6
4	4	5	5	5	3	4	4	7	7	6	6	5	6	4	6	6	6	7	7	7	7	4	5	5	2	3	2	5	6	7	6	6
5	6	3	6	6	6	5	5	6	5	6	5	6	5	6	5	5	5	6	6	5	6	3	6	2	5	6	6	4	4	5	6	6
5	6	6	6	6	6	5	4	5	6	6	5	6	6	5	4	5	6	6	7	6	6	4	6	4	5	6	5	6	6	6	6	6
5	3	5	5	5	5	3	3	5	6	6	6	6	6	5	4	5	5	2	4	4	4	2	5	5	4	4	4	4	3	2	2	5
6	6	6	5	6	6	5	7	7	7	6	6	6	7	3	6	5	5	5	5	5	6	6	6	6	6	6	6	6	6	6	6	6
3	3	5	6	6	7	2	7	4	5	5	6	6	6	4	3	5	5	3	3	5	5	5	5	6	3	3	2	2	3	2	2	2
6	6	6	6	6	6	3	6	4	6	6	6	6	7	5	4	5	5	5	5	5	5	5	5	5	5	5	5	5	5	5	5	5
7	7	4	7	5	7	7	6	7	7	6	6	5	6	5	6	6	6	4	6	6	3	6	6	6	6	6	6	6	6	5	5	5
5	6	5	5	5	5	6	7	6	6	6	6	6	6	6	6	6	6	6	6	6	6	6	6	6	6	6	6	4	6	7	6	7
6	7	7	6	6	7	6	6	6	7	7	7	6	5	7	6	6	6	7	6	6	6	7	6	6	7	6	6	5	6	7	5	6
7	2	3	5	6	6	6	6	7	6	7	7	6	5	5	5	5	5	5	5	5	5	5	4	3	7	7	5	5	5	5	6	3
5	5	5	5	5	5	5	5	5	5	5	5	5	5	5	4	4	4	5	5	5	4	6	6	5	5	5	5	5	5	5	5	4
6	6	6	6	6	6	6	6	6	6	5	5	6	5	5	6	5	4	5	5	6	6	6	6	6	4	4	5	3	6	5	6	5
6	7	7	7	6	7	6	6	6	7	6	7	6	3	6	6	6	6	5	6	6	6	7	7	7	5	4	5	4	7	6	6	7
6	6	6	6	5	4	5	5	6	5	6	5	6	5	6	6	6	5	6	5	6	6	5	6	6	5	6	5	6	5	6	5	6
7	7	6	6	6	6	6	6	6	7	7	5	7	6	6	5	6	6	6	6	7	6	7	6	6	6	7	7	3	6	6	6	7
7	7	7	5	5	6	7	5	3	7	5	6	5	5	6	7	3	6	6	6	6	6	6	7	7	6	6	6	4	6	7	6	6
6	6	5	4	1	6	6	2	6	6	4	4	6	6	7	6	6	7	6	5	4	6	6	4	6	7	5	5	4	6	6	6	6
6	6	6	5	6	6	5	6	5	6	5	5	5	6	5	5	5	5	6	6	5	6	6	5	6	5	5	6	6	5	6	6	5
7	7	6	6	7	5	5	7	7	6	6	6	7	5	3	6	6	3	7	7	4	7	6	6	6	7	6	7	5	5	7	6	7
6	5	6	5	6	5	6	5	6	5	6	5	6	5	6	5	6	5	6	5	6	5	6	5	6	5	6	5	6	5	6	5	6
5	5	6	5	5	5	5	5	5	5	5	5	5	5	5	5	5	5	5	5	5	5	5	5	5	5	5	5	5	5	5	5	5
7	7	6	4	4	4	6	6	6	5	6	6	5	4	6	6	6	7	6	6	6	6	6	6	4	6	7	7	7	7	6	6	6
5	4	5	6	5	5	4	4	4	4	4	5	4	5	5	4	4	4	4	4	4	3	3	3	4	3	3	5	4	3	3	3	4
5	5	6	6	6	7	4	5	5	7	6	6	6	5	5	5	5	6	5	5	5	5	4	6	5	6	5	5	5	6	5	5	4
4	4	6	5	4	4	2	1	4	6	5	4	6	4	4	4	3	2	6	6	1	5	6	4	3	6	6	4	7	7	5	4	7
5	6	5	6	6	6	4	4	3	5	5	3	5	5	4	3	6	5	2	4	4	4	4	3	3	2	2	3	4	6	4	3	6
2	5	6	7	7	6	5	6	6	5	5	6	6	5	6	5	5	5	3	5	6	5	4	5	2	2	6	4	6	4	5	5	5
6	5	6	6	6	7	6	5	7	6	5	6	4	4	5	6	6	6	7	7	7	7	4	5	5	7	7	7	7	6	6	6	7
3	7	7	7	7	7	6	6	6	5	7	6	7	7	5	6	6	7	7	6	7	7	7	3	7	5	7	6	6	6	6	6	7
5	5	5	5	5	5	5	5	5	5	5	5	5	5	5	5	5	5	5	5	5	5	5	5	5	5	5	5	5	5	5	5	5
4	6	3	5	5	7	3	7	5	3	5	5	4	6	4	3	6	5	5	4	6	4	3	6	6	3	4	5	3	5	5	5	3
7	4	4	3	2	4	6	3	3	6	5	4	5	5	4	5	2	3	5	3	4	3	4	3	5	3	6	4	5	3	6	6	3
6	7	7	7	6	5	7	7	6	7	7	6	7	6	4	7	6	7	6	6	7	7	6	5	6	5	7	7	6	6	6	7	7
6	5	6	6	5	5	5	5	4	4	5	5	6	6	5	5	5	5	4	4	4	4	4	5	5	5	5	5	4	5	4	5	4
6	6	7	6	7	6	6	6	7	7	5	5	7	6	6	7	6	7	6	6	6	6	6	5	6	6	6	6	6	7	5	7	6
3	5	5	5	6	4	5	6	6	6	7	7	6	5	6	6	6	7	6	5	7	5	4	3	3	4	5	6	5	3	6	6	7
7	5	7	6	6	7	6	7	7	5	7	6	6	5	6	7	6	4	6	5	7	6	6	5	5	5	4	7	6	6	6	7	7
5	7	5	6	7	6	7	6	7	6	7	6	7	6	5	5	7	6	7	5	6	5	7	6	4	6	7	5	7	6	5	4	5
3	3	3	3	3	3	5	4	4	3	4	4	5	5	3	3	4	5	4	3	5	3	3	4	3	3	3	4	4	3	4	4	5
6	3	4	3	6	4	4	5	6	5	5	5	5	5	4	3	3	5	5	5	5	5	3	4	4	5	6	6	5	5	5	5	6
6	6	5	5	5	6	5	6	6	5	6	5	5	6	5	5	6	5	5	6	6	5	5	6	5	5	5	6	5	5	6	5	6
6	6	6	6	6	6	5	6	5	5	6	6	6	5	5	5	5	5	5	6	6	5	5	6	6	6	6	6	6	6	5	6	5
6	6	6	5	4	3	5	5	7	6	4	4	5	5	5	5	5	6	6	3	3	3	7	3	3	5	3	5	5	5	6	5	5
5	5	5	5	5	5	5	5	3	3	3	3	4	4	5	4	4	3	2	2	3	2	2	1	1	3	1	4	2	3	3	5	4
4	4	4	5	5	5	4	4	5	5	5	4	5	5	5	4	4	4	4	5	4	4	4	6	4	4	4	4	4	6	4	5	4
2	3	3	2	3	2	2	2	3	2	3	3	5	4	4	4	5	5	5	4	3	4	5	2	2	2	2	5	3	5	4	4	3
6	6	5	5	6	4	4	4	4	5	6	6	5	5	5	5	5	6	4	4	4	4	4	5	5	6	6	5	5	4	4	4	3
7	5	3	6	6	6	5	3	6	6	6	6	6	4	4	6	6	6	6	6	6	6	6	6	3	3	5	4	6	5	5	6	6
6	3	3	3	6	3	5	5	6	5	5	5	6	5	5	6	5	5	5	5	5	5	6	5	3	3	7	6	5	5	5	5	5
5	5	5	5	5	5	5	5	7	6	5	5	6	6	6	6	6	6	6	6	6	6	5	3	3	3	3	5	5	3	3	5	3
2	4	2	5	6	6	4	5	5	5	6	5	6	6	6	5	5	5	5	5	4	4	2	5	5	5	5	4	5	5	5	4	5
7	6	4	4	4	6	6	6	6	6	6	6	6	6	6	6	6	6	6	6	6	6	6	4	6	7	7	6	5	6	6	6	6
4	5	6	5	5	4	4	4	4	4	5	4	5	5	4	4	4	4	4	4	3	3	3	4	3	3	5	4	3	3	3	4	4
4	6	5	4	4	2	1	4	6	5	4	6	4	4	4	3	2	6	6	1	5	6	4	3	6	6	4	7	7	5	4	7	6
5	4	5	6	5	5	4	4	4	4	4	5	4	5	5	4	4	4	4	4	4	3	3	3	4	3	3	5	4	3	3	3	4
5	5	6	6	6	7	4	5	5	7	6	6	6	5	5	5	5	6	5	5	5	5	4	6	5	6	5	5	5	6	5	5	4
4	4	6	5	4	4	2	1	4	6	5	4	6	4	4	4	3	2	6	6	1	5	6	4	3	6	6	4	7	7	5	4	7
5	6	5	6	6	6	4	4	3	5	5	3	5	5	4	3	6	5	2	4	4	4	4	3	3	2	2	3	4	6	4	3	6
